# Supplementary material for: Paradoxical systemic manifestations from right-sided infective endocarditis via a transient intrapulmonary shunt: a case report
Source: Eur Heart J Case Rep. 2026 Jun 23;10(7):ytag481. doi: 10.1093/ehjcr/ytag481 (PMC13361979; doi:10.1093/ehjcr/ytag481)
Supplement: ytag481_Supplementary_Data [file ytag481_supplementary_data.zip]

Archive with 2 entries (2 files):
- Video 2.mp4
- Video1.mp4
